# Supplementary material for: The Association between Ambient PM2.5 and Low Birth Weight in California
Source: Int J Environ Res Public Health. 2022 Oct 19;19(20):13554. doi: 10.3390/ijerph192013554 (PMC9602828; doi:10.3390/ijerph192013554)
Supplement: Supplementary file 1 [file ijerph-19-13554-s001.zip]

Archive with 1 entries (1 files):
- ijerph-1954950-supplementary.pdf
